# Supplementary material for: Risk-taking and fairness among cocaine-dependent patients in dual diagnoses: Schizophrenia and Anti-Social Personality Disorder
Source: Sci Rep. 2020 Jun 22;10:10120. doi: 10.1038/s41598-020-66954-2 (PMC7308379; doi:10.1038/s41598-020-66954-2)
Supplement: Supplementary file 1 — Supplementary Information. [file 41598_2020_66954_MOESM1_ESM.xlsx]

## Sheet: Hoja1
Title: Risk-taking and fairness among cocaine-dependent patients in dual diagnoses: Schizophrenia and Anti-Social Personality Disorder
Authors: Gerardo Sabater-Grande; Gonzalo Haro; Aurora García-Gallego; Nikolaos Georgantzís; Noemí Herranz-Zarzoso; Abel Baquero
Treatment (1=ASPD; 2=Schizophrenia; 3=Non-Clinical)	P1	P2	P3	P4	P5	P6	P7	P8	AIA	DIA	Gender (1=man; 2=woman)	Age	Civil Status	PCL_facet1	pcl_face1T	PCL_facet2	pcl_facet2T	PCL_facet3	pcl_facet3T	PCL_facet4	pcl_facet4T	PCL_factor1	pcl_factor1T	PCL_factor2	pcl_factor2T	PCL_TOTAL	pcl_totalT
1	0.1	0.1	0.1	0.1	0.1	0.1	0.1	0.1	16	16	1	48	Single	5	56	7	61	7	55	10	65	12	59	17	61	31	61
1	0.4	0.5	0.6	0.7	0.5	0.6	0.6	0.6	8	11	1	49	Single	5	56	7	61	7	55	8	58	12	59	15	57	29	59
1	0.3	0.4	0.2	0.5	0.1	0.3	0.4	0.3	15	1	1	46	Single	5	56	1	32	7	55	7	54	6	43	14	55	20	47
1	1	1	1	1	0.5	0.5	0.5	0.5	7	7	1	45	Married	7	66	8	65	9	62	6	51	13	67	15	57	30	60
1	0.5	0.5	0.5	0.5	0.7	0.7	0.5	0.5	14	16	1	50	Divorced	7	66	7	61	7	55	7	54	14	64	14	55	32	62
1	0.1	0.1	0.1	0.1	0.1	0.1	0.1	0.1	16	0	1	51	Single	4	52	8	65	9	62	9	62	12	59	18	64	32	62
1	0.6	0.3	0.8	0.2	0.1	0.2	0.5	0.6	15	1	1	40	Single	2	43	2	37	8	58	6	51	4	38	14	55	20	55
1	1	0.5	0.5	0.5	0.5	0.5	0.3	0.3	10	0	1	49	Single	8	70	5	51	4	43	10	65	13	62	13	55	29	59
1	0.3	0.4	0.5	0.7	0.8	0.8	0.8	0.8	16	0	1	44	Single	6	61	6	56	10	66	8	58	12	59	18	64	33	64
1	1	0.1	0.3	0.5	0.1	0.1	0.1	0.1	6	0	1	49	Divorced	6	61	6	56	10	66	10	65	12	59	20	68	36	68
1	0.5	0.5	0.5	0.5	0.7	0.7	0.6	0.5	14	5	1	43	Single	6	61	6	56	8	58	7	54	12	59	15	57	29	59
1	0.4	0.6	0.7	0.7	0.5	0.6	0.7	0.7	3	16	1	33	Single	1	38	8	65	5	47	6	51	9	51	11	49	22	50
1	1	0.4	0.4	0.4	0.5	0.4	0.5	0.4	1	15	1	45	Divorced	5	56	2	37	6	51	2	37	7	46	8	42	19	46
1	1	0.1	0.5	0.3	0.1	1	0.7	0.7	8	7	1	42	Single	4	52	7	61	10	66	10	65	11	57	20	68	34	65
1	0.8	0.4	0.6	0.2	0.8	0.6	0.4	0.2	16	4	1	40	Single	4	52	5	51	6	51	8	58	9	51	14	55	26	55
1	1	0.4	0.8	0.1	0.7	0.1	0.9	0.7	15	1	1	45	Divorced	8	70	5	51	6	51	6	51	13	62	12	51	28	57
1	0.1	0.4	0.7	0.9	0.2	0.5	0.7	0.9	8	8	1	43	Single	7	66	5	51	9	62	8	58	12	59	17	61	31	61
1	0.5	0.4	0.4	0.3	0.6	0.7	0.9	0.9	2	8	1	32	Single	6	61	7	61	10	66	7	54	13	62	17	61	31	61
1	0.5	1	0.1	0.2	1	0.5	0.4	0.3	16	0	1	42	Divorced	4	52	8	65	9	62	7	54	12	59	16	59	30	60
1	0.1	0.1	0.1	0.1	0.1	0.1	0.1	0.1	11	13	1	34	Single	8	70	6	56	9	62	8	58	14	64	17	61	35	66
1	0.3	0.4	0.2	0.3	0.2	0.2	0.2	0.3	0	16	1	43	Single	6	61	8	65	8	58	8	58	14	64	16	59	32	62
1	0.1	0.1	0.1	0.1	0.1	0.1	0.1	0.1	15	1	1	41	Divorced
1	0.6	0.8	0.8	0.6	0.9	0.9	0.8	0.7	15	15	2	35	Single	4	53	1	37	9	63	6	57	5	44	15	61	23	55
2	0.5	0.6	0.7	0.6	0.5	0.5	0.4	0.4	6	8		45	Single	4	52	0	28	3	39	3	40	4	38	6	38	10	35
2	1	0.5	0.1	0.9	0.5	0.1	0.9	1	16	16		39	Single	2	43	0	28	4	43	0	29	2	33	4	34	7	31
2	0.7	0.6	0.6	0.1	0.8	0.4	0.6	0.1	8	3	1	26	Single	3	47	1	32	3	39	3	40	3	38	6	38	11	36
2	0.4	0.4	0.4	0.4	0.4	0.4	0.4	0.4	15	15	1	39	Divorced	0	33	1	32	6	51	2	37	1	30	8	42	9	33
2	0.7	1	0.7	0.5	0.1	0.5	1	0.6	0	16	1	25	Single	4	52	0	28	3	39	3	40	4	38	6	38	10	35
2	0.7	0.7	0.7	0.5	0.9	0.9	0.9	0.5	7	0	1	48	Single	0	33	1	32	4	43	1	33	1	30	5	36	6	30
2	0.5	0.4	0.4	0.4	0.8	0.7	0.7	0.6	8	1	1	31	Single	0	33	1	32	2	35	1	33	1	30	3	32	4	27
2	0.7	0.6	0.6	0.6	0.6	0.6	0.6	0.6	1	16	1	40	Single	0	33	1	32	2	35	0	29	1	30	2	30	4	27
2	0.9	0.7	0.9	0.8	0.9	0.8	0.9	0.8	15	1	1	38	Single	3	47	0	28	5	47	1	33	3	35	6	38	10	35
2	0.6	0.6	0.5	0.3	0.4	0.7	0.6	0.8	15	15	1	41	Single	0	33	1	32	1	31	0	29	1	30	1	28	2	25
2	0.4	1	0.8	0.6	0.4	1	0.8	0.6	7	11	1	29	Single	3	47	1	32	2	35	3	40	4	38	5	36	10	35
2	0.5	0.5	0.5	0.5	1	1	1	1	16	0	1	46	Single	3	47	1	32	5	47	2	37	4	38	7	40	15	41
2	0.8	0.7	0.5	0.3	0.7	0.6	0.4	0.3	15	7	1	33	Single	2	43	2	37	7	55	1	33	4	38	8	42	14	40
2	0.2	0.6	0.2	0.9	0.4	0.2	0.5	0.2	16	16	1	52	Single
2	0.8	0.8	0.7	0.6	0.7	0.7	0.7	0.7	6	7	1	55	Single
2	0.5	0.6	0.5	0.7	0.6	0.7	0.6	0.7	10	10	1	36	Single	0	33	2	37	3	39	3	40	2	33	6	38	8	32
2	1	0.9	0.2	0.9	0.5	0.2	0.9	0.3	8	16	2	51	Single
2	0.9	0.9	0.9	0.9	0.9	0.9	0.9	0.9	16	15	1	54	Divorced	1	38	1	32	6	51	2	37	2	33	8	42	10	35
2	0.4	0.5	0.5	0.5	0.4	0.4	0.4	0.4	8	11	1	41	Single	1	38	0	28	5	47	3	40	1	30	8	42	9	33
2	0.2	0.3	0.3	0.4	0.5	0.5	0.6	0.6	7	3	1	33	Single	3	47	0	28	3	39	1	33	3	35	4	34	7	31
2	0.7	0.6	0.6	0.5	0.6	0.3	0.3	0.5	10	16	1	38	Single	0	33	1	32	3	39	0	29	1	30	3	32	4	27
2	0.7	0.7	0.7	0.7	0.7	0.7	0.7	0.7	8	16	1	40	Single	1	38	1	32	5	47	1	33	2	33	6	38	8	32
2	0.3	0.8	0.9	0.7	0.9	0.1	1	0.3	13	2	1	34	Single	1	38	0	28	4	43	2	37	1	30	6	38	8	32
3	0.2	0.3	0.2	0.3	0.2	0.4	0.2	0.1	9	4	1	22
3	0.7	0.5	0.6	0.3	0.3	0.2	0.4	0.4	16	0	1	24
3	0.3	0.5	0.3	0.6	0.1	0.3	0.4	0.2	14	3	1	22
3	0.5	0.6	0.5	0.1	0.5	0.5	0.6	0.5	16	16	2	26
3	0.4	0.5	0.3	0.1	0.8	0.6	0.8	0.8	15	4	1	22
3	0.2	0.1	0.1	0.1	0.5	0.5	0.8	0.5	9	1	1	20
3	0.8	0.8	0.6	0.7	0.8	0.8	0.8	0.8	2	3	2	21
3	0.7	0.7	0.7	0.7	0.5	0.3	0.1	0.3	15	1	2	21
3	0.2	0.4	0.4	0.1	1	1	0.1	0.1	8	3	1	24
3	0.4	0.6	0.3	0.5	0.9	0.9	0.9	0.9	16	0	2	23
3	0.4	0.3	0.7	0.6	0.6	0.7	0.7	0.7	16	4	2	23
3	0.8	0.4	0.1	0.4	0.1	0.4	0.1	0.4	9	5	2	23
3	0.5	0.5	0.6	0.6	0.8	0.6	0.3	0.8	11	1	2	25
3	0.4	0.6	0.5	0.4	0.6	0.7	0.5	0.5	15	15	1	20
3	0.5	0.4	0.3	0.5	0.5	0.6	0.6	0.6	5	16	1	23
3	0.3	0.2	0.2	0.2	1	1	1	1	9	4	1	21
3	0.7	0.4	0.5	0.1	0.7	0.9	0.3	0.5	7	5	2	22
3	0.1	0.2	0.3	0.4	0.5	0.5	0.6	0.6	8	2	2	28
3	0.3	0.4	0.4	0.5	0.7	0.6	0.6	0.6	12	4	2	26
3	0.6	0.4	0.4	0.3	0.1	0.3	0.2	0.4	7	1	2	24
3	0.2	0.3	0.4	0.2	0.1	0.3	0.5	0.5	12	3	2	19
3	0.2	0.2	0.3	0.2	0.1	0.1	0.1	0.3	10	5	1	21
3	0.7	0.6	0.6	0.6	0.1	0.3	0.2	0.3	8	1	2	18
3	0.7	0.8	0.7	0.7	0.7	0.7	0.7	0.5	15	1	1	19
3	0.1	0.4	0.6	0.6	0.2	0.2	0.1	0.1	16	1	2	24
3	0.6	0.6	0.6	0.8	0.1	0.1	0.1	0.1	8	0	2	19
3	0.6	0.5	0.1	0.5	0.5	0.7	0.3	0.4	15	1	2	19
3	0.3	0.4	0.2	0.4	0.5	0.2	0.7	0.3	14	1	1	22
3	1	0.6	0.7	0.7	0.6	0.6	0.6	0.6	15	1	1	22
3	0.1	0.4	0.2	0.3	0.5	0.6	0.6	0.7	6	8	1	22
3	0.5	0.6	0.6	0.5	0.5	0.6	0.4	0.6	10	5	2	22
3	0.3	0.3	0.5	0.5	0.5	0.6	0.5	0.5	13	8	1	22
3	0.1	0.3	0.2	0.5	0.2	0.3	0.2	0.2	12	2	1	22
3	0.5	0.1	0.3	0.1	0.6	0.4	0.3	0.2	10	5	1	19
3	0.1	0.1	0.1	0.1	0.1	0.1	0.1	0.1	15	10	1	19
3	0.5	0.3	0.6	0.2	0.5	0.4	0.3	0.2	15	1	2	19
3	0.5	0.4	0.4	0.5	0.5	0.5	0.5	0.5	10	5	2	24
3	0.2	0.4	0.4	0.5	0.6	0.5	0.6	0.6	16	16	1	24
3	0.1	0.4	0.6	0.6	0.4	0.4	0.5	0.6	7	5	1
3	0.5	0.6	0.6	0.7	0.5	0.1	0.6	0.7	5	1	2	22
3	0.7	0.8	0.8	0.7	0.6	0.9	0.8	0.7	9	6	2	20
3	0.1	0.1	0.1	0.1	0.7	0.5	0.6	0.5	7	5	2	28
3	1	0.9	0.5	0.6	1	1	1	0.7	9	1	2	28
3	0.5	0.4	0.5	0.5	0.5	0.5	0.6	0.6	13	5	2	23
3	0.5	0.5	0.5	0.4	0.1	0.4	0.1	0.1	14	3	2	21
3	0.4	0.4	0.1	0.1	0.4	0.1	0.1	0.1	15	1	2	25
3	0.5	0.6	0.1	0.3	0.5	0.4	0.5	0.3	10	3	2	19
3	0.2	0.3	0.4	0.4	0.3	0.3	0.4	0.2	15	1	1	20
3	0.5	0.6	0.5	0.5	0.9	0.9	0.9	0.9	5	3	2	22
3	0.3	0.1	0.2	0.3	0.7	0.7	0.6	0.6	10	3	2	18
3	0.2	0.1	0.3	0.4	0.2	0.3	0.4	0.5	15	1	1	22
3	0.5	0.4	0.4	0.5	0.5	0.6	0.5	0.3	7	3	1
3	1	0.6	0.9	0.9	0.1	0.1	0.7	0.8	5	1	1	21
3	0.7	0.5	0.6	0.4	0.1	0.1	0.4	0.5	15	5	2	19
3	0.7	0.5	0.4	0.4	0.6	0.5	0.6	0.6	9	4	2	18
3	0.1	0.1	0.4	0.5	0.5	0.1	0.1	0.1	13	5	1	25
3	0.5	0.5	0.4	0.5	0.5	0.1	0.1	0.1	8	1	1
3	0.5	0.5	0.5	0.4	0.7	0.7	0.6	0.6	16	16	2	20
3	0.1	0.2	0.2	0.3	0.1	0.2	0.2	0.4	14	3	2	22
3	0.4	0.4	0.4	0.4	0.8	0.8	0.8	0.8	15	1	1	23
3	0.4	0.5	0.7	0.1	0.9	0.9	0.8	0.9	0	16	2	19
3	0.2	0.1	0.1	0.2	0.1	0.1	0.1	0.1	6	1	2	21
3	0.8	0.7	0.6	0.7	0.7	0.7	0.7	0.7	6	1	2	23
3	0.5	0.5	0.3	0.2	0.5	0.3	0.4	0.3	14	3	1	21
3	0.6	0.7	0.2	0.4	1	0.8	0.9	0.9	15	1	1	22
3	0.1	0.5	0.2	0.5	0.8	0.7	0.8	0.1	9	7	1	19
3	0.2	0.2	0.3	0.3	0.7	0.6	0.7	0.5	5	16	2	20
3	0.6	0.5	0.4	0.1	0.1	0.2	0.3	0.3	15	0	2	20
3	0.1	0.1	0.2	0.3	0.1	0.2	0.2	0.3	15	0	2	21
3	0.5	1	0.6	0.5	0.5	0.2	0.5	0.5	10	13	2	19
3	0.1	0.1	0.1	0.1	0.1	0.1	0.2	0.3	10	5	2	23
3	0.6	0.5	0.3	0.1	0.7	0.4	0.5	0.4	10	4	2	20
3	0.5	0.4	0.5	0.6	0.6	0.6	0.5	0.5	7	1	2	35
3	0.5	0.6	0.6	0.2	0.6	0.5	0.4	0.1	10	1	1	23
3	0.8	0.8	0.6	0.7	0.6	0.6	0.5	0.5	14	2	1	28
3	0.5	0.4	0.7	0.3	0.7	0.2	0.4	0.8	10	0	2	21
3	0.1	0.1	0.1	0.1	0.5	0.4	0.1	0.1	8	1	2	20
3	0.5	0.6	0.1	0.5	0.3	0.2	0.5	0.6	8	0	2	24
3	0.7	0.1	0.3	0.4	0.1	0.2	0.2	0.3	9	9	2	19
3	0.5	0.3	0.4	0.3	0.5	0.5	0.5	0.5	10	1	2	18
3	0.7	0.6	0.8	0.7	0.1	0.1	0.2	0.3	10	4	1	18
3	1	0.5	0.1	0.5	0.7	0.8	0.1	0.5	16	16	1	24
3	0.7	0.5	0.5	0.5	0.8	0.7	0.6	0.7	10	1	2	23
3	0.5	0.6	0.4	0.3	0.1	0.2	0.4	0.3	7	5	2	22
3	1	0.5	0.5	0.8	1	1	0.5	0.5	4	4	2	21
3	0.4	0.4	0.4	0.4	0.5	0.5	0.5	0.5	8	5	2	21
3	0.1	0.1	0.1	0.2	0.1	0.2	0.1	0.1	13	5	2	19
3	0.7	0.6	0.6	0.2	0.7	0.6	0.3	0.2	8	1	2	20
3	0.5	0.1	0.5	0.5	0.7	0.8	0.5	0.6	12	1	2	20
3	0.6	0.3	0.4	0.5	0.1	0.3	0.5	0.6	7	2	1	21
3	0.1	0.2	0.1	0.1	1	1	0.8	0.5	15	0	1	22
3	0.2	0.3	0.4	0.3	0.1	0.2	0.3	0.3	8	4	2	19
3	1	0.8	0.8	0.7	1	0.9	0.8	0.8	10	3	2	18
3	1	0.5	0.2	0.1	0.5	0.1	0.1	0.1	13	3	2	20
3	0.5	0.3	0.4	0.3	0.6	0.8	0.3	0.5	13	1	1	20
3	0.4	0.4	0.3	0.5	0.4	0.4	0.3	0.4	8	5	2	25
3	0.5	0.5	0.1	0.1	1	1	1	1	8	9	2	26
3	1	0.5	0.4	0.4	0.7	0.6	0.6	0.6	10	2	2	18
3	0.1	0.1	0.2	0.2	0.9	0.9	0.8	0.1	7	3	2	19
3	0.5	0.5	0.3	0.3	0.6	0.6	0.6	0.6	10	16	2	22
3	0.4	0.1	0.1	0.3	0.5	0.7	0.2	0.9	16	0	1	20
3	0.5	0.7	0.6	0.7	0.1	0.1	0.2	0.5	5	1	2	21
3	0.5	0.8	0.4	0.5	0.2	0.2	0.7	0.4	8	0	1	23
3	0.2	0.3	0.4	0.2	0.7	0.5	0.5	0.3	15	1	2	20
3	0.5	0.5	0.6	0.7	0.5	0.6	0.7	0.3	7	5	2	18
3	0.4	0.6	0.4	0.5	0.3	0.3	0.4	0.4	4	3	2	19
3	0.5	0.3	0.5	0.2	0.9	0.8	0.8	0.1	4	10	2	23
3	0.5	0.1	0.1	0.1	0.1	0.1	0.1	0.1	12	5	2	22
3	0.5	0.5	0.5	0.5	0.6	0.6	0.5	0.6	10	5	1	20
3	1	0.8	0.7	0.7	1	0.7	0.4	0.5	7	1	2	22
3	0.5	0.2	1	0.8	0.7	0.2	1	0.8	10	7	1	18
3	0.2	0.5	0.4	0.1	1	1	0.8	0.3	15	2	1	21
3	0.1	0.3	0.5	0.1	1	1	1	0.7	12	16	1	18
3	0.5	0.2	0.2	0.1	0.7	0.9	0.1	0.5	8	8	2	20
3	0.1	0.4	0.2	0.4	1	0.5	0.7	0.6	7	7	2	20
3	1	0.5	0.6	0.1	0.1	0.2	0.4	0.1	14	5	1	20
3	0.7	0.5	0.6	0.6	0.6	0.6	0.6	0.7	6	2	2	18
3	0.5	0.7	0.6	0.7	0.7	0.7	0.7	0.4	13	16	1	22
3	0.7	0.6	0.5	0.2	0.8	0.1	0.7	0.6	15	0	2	21
3	0.1	0.2	0.4	0.5	1	1	1	1	10	1	2	21
3	0.1	0.1	0.4	0.5	0.6	0.8	0.7	0.7	13	3	1	26
3	0.5	0.5	0.2	0.5	0.6	0.5	0.5	0.2	8	8	1	24
3	0.2	0.1	0.1	0.2	1	1	1	0.5	16	9	1	23
3	0.1	0.1	0.1	0.1	0.5	0.6	0.4	0.3	15	16	2	24
3	0.7	0.6	0.6	0.5	0.5	0.6	0.5	0.5	8	1	1	21
3	0.5	0.6	0.5	0.7	0.5	0.6	0.7	0.6	15	16	2	22
3	0.5	0.3	0.6	0.4	0.1	0.3	0.2	0.3	6	4	1	18
3	0.5	0.2	0.1	0.3	0.7	0.6	0.7	0.1	13	2	2	21
3	0.6	0.5	0.6	0.2	0.2	0.2	0.2	0.2	15	0	2	25
3	0.6	0.5	0.7	0.7	0.5	0.1	0.1	0.1	16	16	1	19
3	0.7	0.5	0.6	0.4	0.6	0.6	0.5	0.1	8	5	2	18
3	0.4	0.4	0.4	0.4	0.4	0.4	0.4	0.3	10	5	2	19
3	0.6	0.6	0.6	0.7	0.1	0.2	0.5	0.6	11	2	2	21
3	0.1	0.2	0.4	0.2	0.1	0.2	0.3	0.2	7	6	2	19
3	0.2	0.2	0.2	0.3	1	0.9	0.1	0.3	16	0	1	21
3	1	0.4	0.1	0.2	0.6	0.6	0.6	0.6	10	7	1	22
3	0.5	0.6	0.7	0.6	0.6	1	0.7	0.6	7	16	2	22
3	0.3	0.3	0.3	0.4	0.2	0.3	0.3	0.3	7	16	2	21
3	0.6	0.5	0.6	0.5	0.3	0.4	0.5	0.3	10	16	2	22
3	0.5	0.5	0.5	0.5	0.7	0.8	0.8	0.8	10	1	2	23
3	0.7	0.1	0.1	0.1	0.5	0.4	0.1	0.1	16	16	2	21
3	0.9	0.8	0.8	0.5	0.7	0.5	0.7	0.6	13	14	2	21
3	0.2	0.3	0.2	0.2	0.5	0.6	0.3	0.3	9	1	1	24
3	0.1	0.5	0.5	0.2	0.6	0.5	0.4	0.2	10	0	1	18
3	0.7	0.6	0.4	0.5	0.3	0.1	0.6	0.4	5	1	2	19
3	0.2	0.6	0.7	0.3	0.8	0.8	0.7	0.8	5	2	1	21
3	0.5	0.5	0.4	0.4	0.5	0.4	0.3	0.5	10	6	2	26
3	0.4	0.5	0.5	0.6	0.4	0.3	0.4	0.4	9	5	2	27
3	0.5	0.5	0.4	0.5	0.5	0.4	0.5	0.4	11	1	2	18
3	0.5	0.4	0.5	0.1	0.8	0.5	0.4	0.5	10	1	2	22
3	0.8	0.7	0.4	0.2	0.1	0.2	0.4	0.5	15	16	2	22
3	0.2	0.5	0.3	0.6	0.8	0.8	0.8	0.8	8	8	2	19
3	0.5	0.5	0.2	0.1	0.5	0.2	0.2	0.1	15	1	2	19
3	0.5	0.6	0.6	0.1	0.7	0.5	0.6	0.6	8	7	2	23
3	0.6	0.7	0.8	0.8	0.9	0.6	0.7	0.7	5	16	1	26
3	0.5	0.5	0.5	0.4	0.2	0.4	0.5	0.2	10	6	2	29
3	0.7	0.4	0.6	0.6	0.6	0.7	0.7	0.2	7	16	1	23
3	0.7	0.8	0.8	0.7	0.1	0.2	0.4	0.3	1	1	2	21
3	0.5	0.4	0.5	0.5	0.7	0.7	0.6	0.6	5	3	2	21
3	0.5	0.3	0.5	0.5	1	1	1	0.1	8	1	2	22
3	0.1	0.1	0.1	0.1	0.6	0.6	0.2	0.5	10	5	2	23
3	1	0.1	0.8	0.2	0.9	0.1	0.5	0.5	16	16	1	19
3	0.5	0.4	0.2	0.5	0.7	0.6	0.5	0.6	16	0	2	22
3	0.5	0.5	0.1	0.1	1	1	1	0.9	8	6	2	18
3	0.7	0.6	0.6	0.6	0.5	0.5	0.1	0.1	10	1	2	20
3	0.5	0.4	0.4	0.4	1	0.5	0.6	0.5	15	1	1	20
3	0.5	0.5	0.4	0.4	0.7	0.7	0.6	0.7	10	5	2	22
3	0.5	0.1	0.2	0.4	0.3	0.5	0.5	0.1	8	0	2	19
3	0.2	0.4	0.5	0.5	0.7	0.7	0.8	0.5	8	2	1	27
3	0.5	0.1	0.3	0.3	0.1	0.1	0.2	0.5	16	16	2	22
3	0.2	0.1	0.4	0.6	0.7	0.8	0.7	0.6	10	15	2	26
3	0.5	0.4	0.4	0.5	0.1	0.3	0.1	0.1	15	5	2	24
3	0.7	0.8	0.6	0.6	0.1	0.2	0.3	0.5	8	0	2	27
3	0.1	0.1	0.2	0.2	0.1	0.1	0.3	0.4	7	1	2	25
3	0.5	0.6	0.7	0.5	0.5	0.3	0.2	0.7	10	1	2	22
3	0.3	0.3	0.4	0.4	0.5	0.6	0.5	0.5	13	8	2	23
3	0.7	0.5	0.4	0.3	0.9	0.9	0.8	0.8	15	16	2	26
3	0.5	0.5	0.2	0.4	1	1	0.5	0.5	16	0	2	26
3	0.7	0.4	0.3	0.8	0.7	0.5	0.5	0.4	7	1	2	25
3	0.1	0.3	0.2	0.2	0.1	0.1	0.2	0.2	9	2	2	24
3	0.2	0.2	0.2	0.1	0.2	0.2	0.2	0.1	9	2	1	22
3	0.5	0.5	0.4	0.3	1	0.2	0.2	0.2	13	10	2	25
3	0.1	0.2	0.1	0.1	0.1	0.1	0.1	0.1	13	2	1	23
3	0.2	0.2	0.2	0.3	0.4	0.3	0.5	0.6	8	1	1	19
3	0.1	0.4	0.4	0.1	0.7	0.3	0.3	0.3	10	4	1	22
3	0.1	0.3	0.5	0.7	0.7	0.8	0.2	0.2	7	1	1	21
3	0.1	0.4	0.5	0.6	0.7	0.8	0.5	0.3	10	0	1	22
3	0.4	0.4	0.3	0.4	0.2	0.5	0.4	0.4	9	11	2	25
3	0.7	0.6	0.5	0.6	0.6	0.3	0.4	0.3	8	3	2	18
3	0.6	0.5	0.4	0.5	0.4	0.4	0.4	0.4	15	2	1	24
3	0.8	0.9	0.8	0.8	0.8	0.9	0.7	0.7	3	1	2	19
3	0.5	0.3	0.4	0.5	0.5	0.5	0.4	0.5	1	1	1	20
3	0.6	0.6	0.6	0.1	0.5	0.5	0.6	0.5	4	4	2	23
3	0.2	0.2	0.3	0.2	0.7	0.4	0.3	0.3	12	3	1
3	0.8	0.7	0.5	0.6	0.9	0.9	0.5	0.5	8	1	1	31
3	0.7	0.6	0.7	0.7	0.7	0.6	0.6	0.6	9	3	1	21
3	0.4	0.5	0.3	0.4	0.5	0.5	0.5	0.4	5	3	2	23
3	0.6	0.5	0.6	0.5	0.7	0.1	0.2	0.2	8	6	2	22
3	1	0.1	0.6	0.1	0.7	0.8	0.5	0.4	7	1	1	25
3	0.7	0.6	0.7	0.7	0.2	0.3	0.3	0.2	7	5	1	21
3	0.6	0.4	0.4	0.4	1	1	1	0.1	10	3	2	25
3	0.7	0.1	0.1	0.3	0.5	0.5	0.6	0.6	15	1	2	23
3	0.5	0.4	0.3	0.7	0.2	0.2	0.2	0.4	14	2	1	20
3	0.5	0.7	0.4	0.1	0.7	0.8	0.7	0.5	8	4	2	19
3	0.1	0.3	0.4	0.5	0.7	0.5	0.4	0.3	15	1	1	26
3	0.5	0.3	0.1	0.1	0.5	0.3	0.1	0.2	0	0	2	22
3	0.2	0.4	0.4	0.5	0.1	0.3	0.3	0.3	9	6	2	21
3	0.7	0.6	0.6	0.7	0.4	0.5	0.6	0.6	7	4	2	20
3	0.8	0.6	0.7	0.5	0.5	0.5	0.6	0.7	10	2	1	23
3	0.7	0.6	0.6	0.6	0.6	0.4	0.1	0.3	12	5	1	19
3	1	0.1	0.1	0.7	1	0.2	0.6	0.5	7	1	1	28
3	0.5	0.4	0.5	0.3	0.7	0.5	0.6	0.5	9	9	1	19
3	0.5	0.7	0.5	0.1	0.1	0.6	0.5	0.2	16	16	2	21
3	0.5	0.4	0.5	0.5	0.5	0.5	0.5	0.5	7	1	1	19
3	0.4	0.3	0.5	0.4	0.2	0.2	0.3	0.3	8	6	2	19
3	0.7	0.6	0.4	0.4	0.5	0.5	0.7	0.4	10	2	2	19
3	0.7	0.7	0.7	0.7	0.7	0.8	0.7	0.7	4	1	2	23
3	1	1	1	1	1	0.9	0.9	0.9	9	16	2	23
3	0.7	0.5	0.6	0.2	0.6	0.6	0.6	0.2	15	1	1
3	0.5	0.4	0.1	0.2	1	0.5	0.1	0.3	15	1	1	38
3	0.5	0.4	0.1	0.5	0.3	0.3	0.3	0.4	15	6	1	25
3	0.5	0.5	0.6	0.5	1	1	1	0.1	16	8	2
